# Supplementary material for: Leather Waste Hydrolysation, Carbonization, and Microbial Treatment for Nitrogen Recovery by Ryegrass Cultivation
Source: Materials (Basel). 2024 Nov 23;17(23):5741. doi: 10.3390/ma17235741 (PMC11642390; doi:10.3390/ma17235741)
Supplement: Supplementary file 1 [file materials-17-05741-s001.zip]

Archive with 1 entries (1 files):
- materials-3297868-supplementary.pdf
